# Supplementary material for: Protocol to study the impact of breast cancer on colonization resistance of mouse microbiota using network node manipulation
Source: STAR Protoc. 2025 Feb 6;6(1):103618. doi: 10.1016/j.xpro.2025.103618 (PMC11851282; doi:10.1016/j.xpro.2025.103618)
Supplement: Data S1. Metadata table, related to step 5 of before you begin and step 26 of Step-by-step method details section [file mmc1.zip › Data_S1.tsv]

SampleID	Group	Time	Condition
A1_1	Control	T1	Control_T1
A1_2	Control	T1	Control_T1
A1_3	Control	T1	Control_T1
A1_4	Control	T1	Control_T1
A1_5	Control	T1	Control_T1
A1_6	Control	T1	Control_T1
A1_7	Control	T1	Control_T1
A2_1	Treated	T1	Treated_T1
A2_2	Treated	T1	Treated_T1
A2_3	Treated	T1	Treated_T1
A2_4	Treated	T1	Treated_T1
A2_5	Treated	T1	Treated_T1
A2_6	Treated	T1	Treated_T1
A2_7	Treated	T1	Treated_T1
A1_8	Treated	T1	Treated_T1
A2_9	Treated	T1	Treated_T1
B1_1	Control	T2	Control_T2
B1_2	Control	T2	Control_T2
B1_3	Control	T2	Control_T2
B1_4	Control	T2	Control_T2
B1_5	Control	T2	Control_T2
B1_6	Control	T2	Control_T2
B1_7	Control	T2	Control_T2
B2_1	Treated	T2	Treated_T2
B2_3	Treated	T2	Treated_T2
B2_4	Treated	T2	Treated_T2
B2_5	Treated	T2	Treated_T2
B2_6	Treated	T2	Treated_T2
B2_7	Treated	T2	Treated_T2
B2_8	Treated	T2	Treated_T2
B2_9	Treated	T2	Treated_T2
CH2O1	Water	NA	Water_NA
CH2O2	Water	NA	Water_NA
CH2O5	Water	NA	Water_NA
CH2O8	Water	NA	Water_NA
