# Supplementary material for: Protocol to study the impact of breast cancer on colonization resistance of mouse microbiota using network node manipulation
Source: STAR Protoc. 2025 Feb 6;6(1):103618. doi: 10.1016/j.xpro.2025.103618 (PMC11851282; doi:10.1016/j.xpro.2025.103618)
Supplement: Data S4. Metadata table, related to step 44 [file mmc4.zip]

Archive with 1 entries (1 files):
- Data_S4.tsv
