# Supplementary material for: Protocol to study the impact of breast cancer on colonization resistance of mouse microbiota using network node manipulation
Source: STAR Protoc. 2025 Feb 6;6(1):103618. doi: 10.1016/j.xpro.2025.103618 (PMC11851282; doi:10.1016/j.xpro.2025.103618)
Supplement: Data S4. Metadata table, related to step 44 [file mmc4.zip › Data_S4.tsv]

id	Group	dex
A1_1	Control_T1	Control
A1_2	Control_T1	Control
A1_3	Control_T1	Control
A1_4	Control_T1	Control
A1_5	Control_T1	Control
A1_6	Control_T1	Control
A1_7	Control_T1	Control
A2_1	Treated_T1	Treated
A2_2	Treated_T1	Treated
A2_3	Treated_T1	Treated
A2_4	Treated_T1	Treated
A2_5	Treated_T1	Treated
A2_6	Treated_T1	Treated
A2_7	Treated_T1	Treated
A1_8	Treated_T1	Treated
A2_9	Treated_T1	Treated
